# Supplementary material for: The Effects of Cooperative and Competitive Situations on Statistical Learning
Source: Brain Sci. 2022 Aug 10;12(8):1059. doi: 10.3390/brainsci12081059 (PMC9405654; doi:10.3390/brainsci12081059)
Supplement: Supplementary file 1 [file brainsci-12-01059-s001.zip]

Archive with 1 entries (1 files):
- brainsci-1790859-supplementary.pdf
